# Supplementary material for: Construction of a Protective Vaccine Against Lipopolysaccharide-Heterologous Pseudomonas aeruginosa Strains Based on Expression Profiling of Outer Membrane Proteins During Infection
Source: Front Immunol. 2018 Jul 26;9:1737. doi: 10.3389/fimmu.2018.01737 (PMC6070602; doi:10.3389/fimmu.2018.01737)
Supplement: Table S1 — RT-PCR primers. [file Table_1.xlsx]

## Sheet: Sheet1
Table S1 RT-PCR primers
Gene	Sense	Anti-sense
PA0040	CTTCACCTACGGCTACAG	CTTCGACATAGTTGTTGGT
PA0110	ATACGCTGCTGCTGGATAA	CCTGGTCGTAGAAGGGTTG
PA0151	CGTGAAGTTCCAGCTCAAC	ACGTACAGTCGATTGGCA
PA0162	GACAACTCGCAGCAGTAT	GAAGTCGTAGTCGTATTGC
PA0165	CGACCTGTTCATCTTCTT	CCGTAGTAGGTGTTCTTG
PA0189	CAGCCGTTCGACTACATG	ATAGCGTAATTGCCAGGAA
PA0192	CTCGGTATGGCTGAAGAA	GTGTAGGAGCCGTTGATG
PA0240	GAATATCGCTTCAATGGC	TACTGTTGGCGGTAGATG
PA0274	CGCTGTCCTCTGTCTTTA	GAGGTCCTTCTCCAGTTG
PA0291	GCAACTTCTACATCAATAC	GACTGGTAATTCAGGATG
PA0328	TGTTCAAACCATTAGCTGTC	CGTATTGATAGGCGTTGG
PA0411	CTGTTCATCGTCCTCATC	TACTGCTTGTCATGGTTC
PA0427	ATCAACCTGCCGATCTTC	CGTTGATGTCCTTCTGGAT
PA0434	CAACACCTTCTACCACTACG	CTGTTGTCGGCGTTGTAG
PA0470	ATCTTCGGCTTCAATGTA	TAGGTCTTCTGCTTGTAG
PA0572	ACAACCTGCAAGTGAATC	GCAACGGGAATATCTGGT
PA0595	CAGATTTACTACTTCCGTGAT	TAGGTTGAGTCGCTTCAG
PA0674	CTGGTGGATGGCGAACTG	GCTTCCTGGCTGGTGTAG
PA0685	GATACCAGCATCCTCCTC	GTTGTCCTGCACGTTGTC
PA0692	TGAACAACGACTACAGCG	GAGTTGCCAGAGGTTGTC
PA0696	AACGGCTTCGACAAGGAA	GTTGATCTTCCAGGTGGC
PA0755	GCGACCTTCCGTTCCAAT	CCAGATCGGCAGGGTATAG
PA0781	GCCGCCTATACCAAGTAC	TTCGTAGCCTTCGTTCTT
PA0788	TTTCGTCTTCTACATCGG	GAGGTGAACTTGAACTGG
PA0833	TGAACAACCTGGCGAACTC	CGGTGCTGTCGGTGTAAC
PA0931	GAATACTTCACGGTCAAG	GGTATAGAGCAGGTAGTT
PA0958	TGGTCCGCTATATCAATG	CGTAGCCGTAGTTCTTAT
PA0973	ATCACCACCTTCTACTTC	CTGCCTTTCAGGTCTTTC
PA0982	GAAAGACATGGACCTGGTG	GTCGCTGTAATGCCGTTC
PA0994	GCTCCAGTCAGGTATATG	CTGTAGTTGAACGCATTG
PA1011	GGCGTGTACTACGTGAAC	AACAGGCGACTGAAGAAC
PA1025	ATCCGTATCTGGTCAACT	GAAGTCGTAGTCGTAGCG
PA1041	GATGCCTACAACCAGAAG	GACGATGATGCTCGAAGG
PA1053	TGATCGTTGCTTCCTTCA	TGTAGGTATCGCCGGTGA
PA1083	ATCACCATCACCCTCAAC	GGTCTTGCTGTCCTTCTG
PA1101	ACAGCATTCCGTTCTACT	CAGGACCAGGATGAACAG
PA1119	GGTAGACATCGACAAGGT	TTCGGAGAGCTTTTGATTG
PA1148	CATCAAGGTGTTCATCCA	CATCTCGATGGTGTAGATC
PA1178	CAGCAACAACATCCAGAA	GTTGTCGATCACCTTGTC
PA1238	GAGGTCGGCTATGGCTAC	ACAGGTCCAACTGGTAGG
PA1248	AGCCATTACGACCTGGAC	GCTGCTGCTCTGGTTGTA
PA1271	GCTATCGCTTCGACAATG	CCTGGTCATAGTCGTTGT
PA1288	GTTCGGCTACTTCTCCAC	TTCGTAATCGTTGATGATGC
PA1302	TATTACCTGAGCCTGGAT	AGATTGCTGTTGTAGTTGA
PA1322	GAGGAACGGATCGACAAC	GGAATAGCGGATGAGGTT
PA1365	GCATCCAGAACCTGTTCAA	TGGCTGGTGTTGTTGTTG
PA1382	GACGACAAGAAGGCTGAC	AGGATGTTGCCGAATACC
PA1595	ATGGATGCCTTGCTGATT	GAAGGCCAGGACGATGAC
PA1608	CTGATGAGCGAAGAAGTG	GAGGACCTTGGAAATGTC
PA1613	AGATCGGCTACAACGGTT	CGGTGATTTCCTCGTGGA
PA1698	TGGAAAGCCAGCAGAAGC	GAAGCCCTCCAGGTAAGC
PA1716	GTTGATGGCCTCCCTCTA	ATCTCGGTGGTCTTGAATAC
PA1723	GCCTCGGTGTTCATCAAG	GTTGTTCACCAGTTGCTT
PA1764	ACGATGAACATGGTCTAT	GTTGAATTGCCACTTCTT
PA1777	CAACATCAACAGCGACAG	AAGTTCTCGGTGAAGTAGT
PA1868	AAGAGGAAGAGCAGTGGA	GCTGATGCTCGATACCTG
PA1871	CTATTCGGCGGAGTTACT	TAGAGGAACAGGTCGTCAT
PA1875	CTTCGGCGAGATCGTCTA	CAAGCACATCGAGGTAGG
PA1922	GAGACCAATACGTCCTAC	GACATCGTTCTCGAACAC
PA1951	CTCACCTACAGCCACTAC	GATGTTGCCGAGGAAGAT
PA1974	ATATCCTGCTGTACGACAAG	TCGCTGTTGACGTAGAAG
PA2044	CTATCGCATCGAACAGAG	GTTGATGTAGTTGGTGTATTG
PA2057	GGACCTGAACTACATCTACC	TTCTCGCAACCGTAGTAG
PA2064	GAGTACGACATCCTGTTGAC	ATCGTTCCTGCCGTACAG
PA2070	GATCGCTTCAATGTCTTC	TGGTAGTTGTAGGTGTAG
PA2089	TACAGCAAGACGGTTTCC	TTCTCGAAGCGGTTGAAG
PA2113	GGTCAACTTCATCCAGAT	GAAATCGTAGTCGTAGCG
PA2130	GGCAACCTCTATCTTTCC	TATTGGAGTAGCCGAACT
PA2213	CGCAATCTCTATTTCAATCG	TGTAGGAGAAAGCCTTGG
PA2223	TGTAACGATTGGCTATGG	GATTCAGCAATGTTCAGAG
PA2289	TTCGCCAAGCTCAACTTC	ATCTTCAATGTCGTTCTGTTC
PA2291	CTATGACGACGACAAGAC	TGAACTGGAACTCGGTAG
PA2335	GAAGACTCCGACAATGGT	CTGTTCGTAGCGGTTCAC
PA2391	CGCAACCCCTATTACAAC	TTTCCAGCAGTTCTTCCT
PA2398	GTCTATTACGGCATCCTC	ATCGTTGTCCTGATAGTC
PA2420	CAGAAAGCCGAAATGAAG	AATAGTAGTTGCGGATGAA
PA2458	CAACCAACTGCTGGAGAT	TAGAGTAGGGAAAATAAATCTGTC
PA2463	CTTCACCTACGGCTACAG	TGTCTTCGAGATAGTTGTTG
PA2466	AGCCTCAATGCCAACAAC	GCCGAAGTAGCAGAAGTC
PA2495	GGAGAACCAGAAGGAGTC	GTCCACTGTCAACTCTTC
PA2505	CAGACCGACTCCATCTACCT	CATCAGCGAGCGTTCCTT
PA2522	GCTACTGATGGGACTCTG	GATCGAAGTGCCGTTGAA
PA2525	GTGATGGACGAACAGATCC	TATTTGTTCTCGGCCACCTT
PA2542	GCTATGGTGTTGGAGTGT	CGAGATAGAGGCGTTTGG
PA2543	ATCATCGAGGAAGAACTG	CAGGTTCTGGTTGAGTTC
PA2590	GAACTCGACTACACGGTA	GATGTCGGTGATGTACTTC
PA2688	AGCGTGAACAAGGAACTG	TAGTCGTTGCGGAAGTAG
PA2700	CGACAGAGGAAGCCAAGG	ATAGTCGTTGTAGAGGAAGTAGTT
PA2760	CTTCACCGATCACTTCAA	GTGTAGTTCAGGTTGATGTA
PA2800	ATGTTCGGCATCAATACC	CGGATGAAGATGTACTTGT
PA2837	GCAACTGCTGGACAACCA	CTTGTAGAGGTTGACCAGG
PA2853	TTCTGAAATTCTCTGCTCTG	CTTCGGTTTCTTTGGAGT
PA2862	TACACCCAGACCAAATACC	AATGCCGAACCAGTAGTC
PA2900	CGTGATCCAGTATGCCTAC	TGGTTGAGGTTGAGCAAG
PA2911	TGGCTGACAACAACAACG	AACTGAAGTCGGCGGTGA
PA3038	CTACAAGTGGACCGACAAC	CCGAGGTAATGCTGCTTG
PA3105	CCAACACCAAGAGCAACC	CGACCAGAATCTCCGCTTT
PA3186	TATGACGACGACAAGACA	GAGGATCTTCTCCAGGTC
PA3239	TACGAGGCTACGAATACG	AGGTTGTTCAGCAGATTG
PA3268	CAAGGACTTCTCGCTGAA	AACTGTCGCTGTAGTAGG
PA3279	AAGTACCAGATCAACTACGA	GTATAGGTGACCGAAGCT
PA3280	CTGGAAGGTGCCAAGTTC	ATGTTGTCGTAGCGGTAGA
PA3339	GGACGCATCTGGAACAAC	GTATCGAAGCCGATCATCA
PA3404	CAGCCTCTACGCCAGCAG	ACTGTCGGTGTCGTATTTCT
PA3408	CAGAACACCTCGACCTTC	TTGTCGTAGAAGAACTCCAG
PA3422	GTTCTTCCGTGGCAAGTA	ATTGTGGTCGTCGATGTC
PA3497	CTTCAGCAGCACCAGTTC	TCAGAAGTAGTAGCCGATGT
PA3521	CGGCAATCTCGATGCTTTG	AGTAACGCCCAGCGAATC
PA3526	AGCCAAGCTGGACATCAT	GAGTGCCCGTCGAGTTCG
PA3535	CAGGTGTATGTCGCCAAC	CTTGAAATAGTTCGGGTCGG
PA3544	ACCTCGACAAGACCTATA	AACGATAGTTGTAGGCAT
PA3588	GCAACTTCTACATGAACC	GTAGTCGAAGAGAAAGCC
PA3648	CTACACCGTGGACGAGAT	CCGATGGAAGCCTTGAAG
PA3692	TAGCCAACTGAATGCCAAG	TTGTCGAGATCGAACAGAAC
PA3708	GAATCCTGGCAAGTTTCG	CACCGTCAACATCTTCAC
PA3790	TCGAACGTCAGCGATGTG	CGGAAGTTGTCCATGATGTG
PA3800	AAGAGGAAGTCGTGTTGAG	GGTTCGAGCAGGTTGTAC
PA3819	CCTATAGCCTGGTGGATC	TCTTGATGGTTTCCTTGAC
PA3894	GGCGGTGGAGCAATACAA	GAATGCAGGCGGATCAACT
PA3901	ATCGGCAACTGGACCATC	TGTTCTTCAGCAGGTTCTTCT
PA3923	GACAGCCACTTGAACTTC	TATCGCCGTACTTCAGTT
PA4067	CGGATATTCAAGGACACAAG	TTGATGTCGGAACTGCTG
PA4084	TATTACCTGAGCCTGGAT	AGATTGCTGTTGTAGTTGA
PA4099	TACGCCCTGGAAACCAAT	GAAGATGTACTGCACCGA
PA4137	CAACATCACCTACCGCAG	AGAGCTTTAGCGTGTAATTGA
PA4144	AACTGAACATCCCGTTGT	GAGCGACTGGTAGTTGTT
PA4156	AACCTGTTCTTCATGGATT	GTTGATGGTGTACGACTG
PA4168	CTACAAGGTCAACGAACG	CGATGCCGCTGTAATAGTA
PA4179	CTGCACTGCAAGAACAAA	CTGGTAGTCGAGTTGGTA
PA4208	CCATTGGCGAAGAACCTG	GGCGAAGAAACCGATGAA
PA4221	TACAAGATCGACGAGCAC	ACAGGCTCTGGTAGTAGG
PA4370	CAACTCCACCGAAGACGA	ATGCTCTTGCCGTTGAAG
PA4476	CTTCACCGCCAAGTACCT	ATCGCCGTCTTCAACCAG
PA4501	GAGAAACACCACGAACTG	CTTGTGCATCATGTAGGT
PA4514	CAACACTGCGAACTCTAC	TTCTTGCTCACCTTGTAG
PA4540	AACTCAATCTGAGCCAAT	CCAGCACATATCCCTTTT
PA4554	TGCCTACTACTATGACTT	TAGAACGAATACCAGTTG
PA4589	TTCATCGACAAGCGGATC	CTGGTAGTCGTAGGCATC
PA4592	ATTGAATGCCCTGATCTC	AAATCTCCCAGCTATCCA
PA4597	GGATTGGAAGAGTTTCATCGT	CAGCGAGCGGTTGTTATC
PA4624	AACAGATCCGCTTCAAAC	ATATGCTGGTAATAGGACTC
PA4652	CTGGTATGGATGGACAAC	ACCTGTGGATAACCCTTG
PA4661	GGCGATCCACTATTCCAA	ATCTTGTAGAACAGGCTGTA
PA4668	CAGGGCTACTACGACATC	GTTGTTCTTCCAGCAGTG
PA4675	TACTACCGCAACGAGAAG	TAGTAGGAGGTGCCGTAG
PA4710	AAGGCAGCTTCGGTGTAG	TATCGGTATTCAGGGCGTCTT
PA4765	CCAAGTGCGGTTTATCAT	ATGCTGTAGAGGTAGTCC
PA4837	CGAGCGTTCCTATAACAA	TCAGTAGTTCAGGGTCAG
PA4897	TCAACAACACCATCAAGAAC	TGTTGCTGAAGGTCATCA
PA4898	CGCAACTATTACTTCAAC	AACTGAACTTGAGGATGA
PA4924	GATCATCCAGCACGGTAC	ATCTGCCCCTCCTTCACC
PA4974	GATCATCTCCAACCAGAG	GGTATCGAGGATGTAGTC
PA5040	CGGATTACCAGAATATGTTGAA	TCGTTGACCAGGATCTTG
PA5107	CTTGCCGATGTTCTTCCA	CTGGATGCTCTGGTCTTC
PA5112	CAAATTGCTGTTCAACGA	CAGCGAATAGGTGTAGTC
PA5158	TCTATCCCAACCTCAATCT	CAGCGTCTTGTTGTACTG
PA5276	CTGTTCCTGTCCTTCGTC	TCTTTGCTGTGTTCTTTCTTG
PA5441	GCAAGCAATGGTTCCGTA	ACCAGTAGTACTTCAGTTCCT
