# Supplementary material for: Construction of a Protective Vaccine Against Lipopolysaccharide-Heterologous Pseudomonas aeruginosa Strains Based on Expression Profiling of Outer Membrane Proteins During Infection
Source: Front Immunol. 2018 Jul 26;9:1737. doi: 10.3389/fimmu.2018.01737 (PMC6070602; doi:10.3389/fimmu.2018.01737)
Supplement: Table S2 — Relative expression levels of outer membrane proteins. [file Table_2.xlsx]

## Sheet: Sheet 1
Table S2 Relative expression levels of outer membrane proteins
Gene	PAO1*			PA14*
	0h	3h	6h	0h	3h	6h
PA0040#	0.005789	0.014379	0.049757	0.000297421	0.00143967	0.00191939
PA0110	0.029699	0.092129	0.087313	0.000269868	0.000529254	0.000552544
PA0151	0.031921	0.047179	0.016821	3.80388e-05	5.60838e-05	0.000163575
PA0162	0.082127	0.035237	0.057518	0.00179862	0.000604765	0.000558056
PA0165	3.50796	2.42703	3.48216	0.00556721	0.00595035	0.0101827
PA0189^	0.002192	—	0.002009	2.0428e-05	0.000106931	0.000254013
PA0192	0.048361	0.029248	0.018051	0.000108056	0.000317544	0.00094763
PA0240	0.001061	—	0.002414	5.84369e-05	6.17665e-05	0.000108762
PA0274	0.000602	—	0.000557	—	—	—
PA0291	4.48271	0.670549	3.10924	0.0358874	0.0450957	0.0638686
PA0328	2.28377	0.481441	0.232828	0.00367638	0.00411783	0.00541253
PA0411	4.41067	1.38546	1.80246	0.0282525	0.0117787	0.0119361
PA0427	0.26548	0.230279	0.34214	0.00461775	0.00359223	0.0038665
PA0434	0.005793	0.133323	0.08195	0.000130177	0.000427584	0.000828931
PA0470	0.08456	0.213626	0.17826	—	—	—
PA0572	0.004293	0.010428	0.108238	0.00246349	0.00155552	0.00163182
PA0595	8.84076	5.9199	4.47691	0.0262127	0.0445978	0.0349728
PA0674	0.001996	0.127842	0.029302	0.000397209	0.00121684	0.0014038
PA0685	0.016173	0.011207	0.006714	4.41253e-05	0.000145543	0.000171195
PA0692	0.004336	0.014299	0.00726	0.000155609	0.000293451	0.000311359
PA0696	0.064595	0.063802	0.02336	0.000108892	0.000241371	0.000329988
PA0755	0.050106	0.063914	0.042822	0.001602	0.000419566	0.000339541
PA0781	0.003523	0.158856	0.575047	0.000133387	0.00206699	0.00760751
PA0788	0.006601	0.003786	0.044545	0.000241275	0.000164299	0.0002112
PA0833	0.373142	0.560311	0.824976	0.00453573	0.00764928	0.0163587
PA0931	0.0351572	0.00585215	0.0445646	0.000109926	0.000176079	4.49801e-05
PA0958	22.294	5.81048	2.78286	0.133123	0.0595063	0.0628203
PA0973	4.66866	3.00117	3.4219	0.0748529	0.105044	0.104026
PA0982	0.268159	0.143399	0.080936	7.37415e-07	1.77358e-05	1.38089e-05
PA0994	0.021759	0.050091	0.111904	0.000370488	0.00119145	0.00194711
PA1011	0.046678	0.057266	0.353349	0.00141928	0.00258988	0.00255514
PA1025	0.487707	0.160256	0.124136	0.00465041	0.00257873	0.00486121
PA1041	0.109208	0.068045	0.040113	0.00708394	0.00144046	0.00108308
PA1053	1.25371	15.011	5.06766	0.0616273	0.0834559	0.0797391
PA1083	0.739523	0.780253	0.651398	0.00475362	0.00419776	0.00660134
PA1101	0.171158	0.507177	0.310027	0.00258562	0.00244982	0.00287497
PA1119	1.84194	0.56631	0.406611	0.00020631	0.00018302	0.00034212
PA1148	0.029346	0.17379	0.157829	3.95389e-05	0.0014844	0.00155417
PA1178	13.0816	267.326	35.931	0.0595796	1.35435	0.942437
PA1238	0.000421	—	0.002618	3.35917e-05	0.000172538	0.000360544
PA1248	0.019808	0.123893	0.061467	0.00155329	0.0020113	0.000922133
PA1271	0.017912	0.024451	0.191574	0.000610231	0.00126679	0.00242268
PA1288	0.4728	0.428681	3.69307	0.0548546	0.0497922	0.0604431
PA1302	0.335643	0.144382	0.107516	0.00178428	0.00340634	0.00609543
PA1322	0.540835	0.121194	0.052494	0.00039734	0.00157092	0.00127824
PA1365	0.0808	0.142475	0.038056	0.000169612	0.000355735	0.000414648
PA1382	0.07544	0.044926	0.029089	8.85735e-05	0.00012873	0.000228541
PA1595	0.011938	0.019823	0.025111	0.00020054	0.000518798	0.00050456
PA1608	0.00374	0.022979	0.199846	0.000920466	0.00183545	0.00276838
PA1613	0.011122	0.019544	0.009668	8.27716e-05	0.000149065	0.000189111
PA1698	0.004227	0.103146	0.054841	3.69745e-05	0.00015331	0.000183732
PA1716	0.014603	0.27682	0.368759	0.0015455	0.00409532	0.00452292
PA1723	0.03541	0.44313	0.304538	0.00100708	0.00366087	0.00491014
PA1764	0.031653	0.03897	0.008862	7.05579e-06	1.24212e-05	4.20333e-05
PA1777	28.8393	46.6298	31.3859	0.567093	0.498408	0.565697
PA1868	0.003172	0.006632	0.006092	2.24039e-05	7.53579e-05	0.000154445
PA1871	0.002698	0.005867	0.008814	0.000277161	0.00101771	0.000836371
PA1875	—	—	—	—	—	—
PA1922	0.003019	0.027283	0.043906	7.27248e-05	0.000976155	0.00347447
PA1951	0.046656	0.03038	0.017958	0.000168182	0.000169135	0.000252883
PA1974	0.023178	0.074151	0.006357	2.583e-05	5.48406e-05	9.71366e-05
PA2044	0.071129	0.224085	0.315704	0.000586164	0.00107328	0.00128708
PA2057	0.000833	—	0.003252	8.63344e-05	0.000104769	0.000192533
PA2064	0.000945	—	0.001101	2.55233e-05	3.2085e-05	5.36019e-05
PA2070	0.087099	0.02286	0.01205	0.000218488	0.000792665	0.00145238
PA2089	0.068361	0.051271	0.014969	0.000211789	0.000331254	0.000464023
PA2113	0.268058	0.038207	0.011346	0.000870041	0.000354045	0.000650934
PA2130	0.011063	0.01096	0.039921	0.000361978	0.000837344	0.00126237
PA2213	0.000353	—	—	1.2954e-05	1.45663e-05	5.66064e-05
PA2223	2.18128	0.511276	0.301065	8.09711e-07	—	6.87535e-06
PA2289	0.061509	0.060892	0.043355	0.000476123	0.00049527	0.000375957
PA2291	0.46647	0.257992	0.952487	0.0220704	0.00336203	0.00186643
PA2335	0.004602	0.004042	0.001506	1.65273e-06	1.98574e-05	3.77063e-05
PA2391	—	—	0.00014	—	1.31916e-05	—
PA2398	0.034657	4.28149	4.0685	0.000647669	0.0178024	0.0102363
PA2420	0.0127126	0.004668	0.0144855	5.98411e-06	7.59474e-06	2.22558e-05
PA2458	0.147507	0.140376	0.076525	2.04861e-06	1.27514e-05	7.85953e-06
PA2463	0.015633	0.017825	0.111526	0.000225912	0.000996734	0.00151869
PA2466	0.001212	0.003952	0.004578	9.07946e-05	7.31673e-05	0.000100153
PA2495	—	—	—	—	—	9.14151e-06
PA2505	0.046844	0.021759	0.008302	0.000208254	0.00040526	0.000452655
PA2522	—	—	—	7.66047e-07	—	—
PA2525	0.006242	0.002884	0.023071	0.00023807	0.000238135	0.000345488
PA2542	0.077286	0.294113	0.053465	0.000672827	0.000732606	0.000724161
PA2543	0.535529	0.302047	0.076926	0.00114773	0.00285339	0.00353819
PA2590	0.063676	0.009229	0.005892	9.99979e-05	0.00019411	0.00030681
PA2688	0.106554	0.195788	0.089311	0.000149867	0.000431689	0.000283211
PA2700	—	—	0.001875	1.73705e-05	8.94715e-06	2.47942e-05
PA2760	0.909796	0.165184	3.63321	0.0180031	0.00846313	0.0127199
PA2800	0.27295	0.69347	0.884782	0.00707708	0.0211258	0.0193747
PA2837	0.021484	0.012191	0.005038	0.000120185	0.000209009	0.000141352
PA2853	1.03536	0.020276	0.005979	0.00115959	0.000233665	0.000447749
PA2862	0.050865	0.437591	0.346331	0.000224336	0.00147124	0.00184164
PA2900	0.085754	0.106994	0.217315	0.00265274	0.00455435	0.00473241
PA2911	0.00318	0.055941	0.05359	0.000236196	0.000926065	0.00260787
PA3038	0.040016	0.200853	0.044467	0.00148815	0.00213766	0.00294376
PA3105	0.398976	0.395183	0.245693	0.00243448	0.00287857	0.00268782
PA3186	0.287613	0.139389	0.399284	3.11275e-05	7.97892e-06	9.28477e-06
PA3239	0.110456	0.344525	0.21174	2.87709e-05	2.4634e-05	7.20794e-05
PA3268	0.127299	0.224925	0.09239	0.000494162	0.00100787	0.000806674
PA3279	0.046563	0.262068	0.087152	9.46551e-05	0.000234195	0.000373278
PA3280	0.003616	0.13582	0.029512	0.000131595	0.000210294	0.000387943
PA3339	0.014537	0.045095	0.034241	0.000431711	0.000655313	0.000970096
PA3404	0.001174	0.059008	0.052531	5.07107e-05	0.00180097	0.00117155
PA3408	0.001444	0.109506	0.090062	2.99687e-05	0.00113473	0.000923474
PA3422	0.0112995	0.0190643	0.00826225	0.000229983	0.000378115	0.000249296
PA3497	0.026932	0.032011	0.013252	2.04085e-06	1.14406e-05	3.35969e-05
PA3521	0.000318	—	0.000209	7.29738e-06	1.31328e-05	1.49141e-05
PA3526	0.198517	0.11773	0.165546	0.00229701	0.00476316	0.00637122
PA3535	0.003559	0.042243	0.013184	0.00039425	0.000487854	0.000973786
PA3544	0.011003	0.111604	0.180977	0.000125425	0.000424896	0.000466703
PA3588	0.004529	0.002936	0.00047	3.92654e-05	0.0001247	0.000556208
PA3648	1.73832	1.82456	1.61497	0.00762969	0.00980096	0.00876158
PA3692	0.043571	0.009399	0.043939	0.000164397	0.000460025	0.00221521
PA3708	0.706205	0.544255	0.329966	0.0146961	0.00537742	0.00845087
PA3790	0.184095	0.14645	0.165031	0.000712289	0.000667342	0.0015839
PA3800	0.117043	0.145148	0.4788	0.00570774	0.00844161	0.0121304
PA3819	11.2623	9.26164	2.77658	0.0897825	0.0904762	0.100498
PA3894	0.220631	0.088477	0.041575	0.00133456	0.00090157	0.0013727
PA3901	0.19272	0.112334	0.064719	0.00031996	0.00056923	0.000615146
PA3923	0.29139	1.40839	0.275657	0.000109247	0.000232568	0.000117418
PA4067	50.2416	40.4806	35.755	1.22734	0.196411	0.149036
PA4084	0.262959	0.191179	0.073575	0.00157487	0.00145741	0.00147385
PA4099	0.057184	0.023051	0.010541	0.000320829	0.000454568	0.000344222
PA4137	0.003346	0.003196	0.002602	3.38691e-05	3.30411e-05	4.83363e-05
PA4144	0.000964727	—	0.00439705	4.41296e-05	0.000165217	4.72877e-05
PA4156	0.05824	0.128765	0.062409	0.000121337	0.00037993	0.000468647
PA4168	0.010725	0.040616	0.008447	0.000260006	0.000567673	0.000578188
PA4179	0.008201	0.011551	0.027549	0.000125114	0.000409592	0.000848021
PA4208	—	—	—	—	—	—
PA4221	0.085072	0.464138	0.38503	0.00594123	0.0129556	0.00708363
PA4370	0.063801	1.07506	0.644971	0.00872563	0.00552948	0.00495013
PA4476	0.034145	0.007735	0.008217	0.000827179	0.00171355	0.00230543
PA4501	0.238846	0.475881	0.153263	0.00013462	8.6102e-05	0.000196432
PA4514	0.016144	0.236407	0.083554	0.0051938	0.00192175	0.0026907
PA4540	0.004905	0.00195	0.022471	8.60212e-05	0.000175361	0.00020274
PA4554	9.75811	9.94877	6.94989	—	—	—
PA4589	0.043756	0.936834	0.250721	0.000508532	0.000371661	0.00055455
PA4592	0.350577	0.078078	0.029608	0.00285409	0.000700862	0.00089699
PA4597	0.022608	0.024332	0.011495	0.000227029	0.000543021	1.25325
PA4624	0.039043	0.333878	0.083116	0.000115057	0.000342689	0.000749352
PA4652	0.134235	0.090377	0.03311	0.000143988	0.000170287	0.000345966
PA4661	4.17063	0.50756	0.365697	0.0466821	0.0218376	0.0292918
PA4668	0.002181	0.001403	0.000122	4.16689e-06	9.07209e-06	2.10287e-05
PA4675	0.005515	0.070245	0.058675	0.000588703	0.000687425	0.00106835
PA4710	0.005815	0.271021	0.153726	4.34162e-06	4.41297e-05	2.19047e-05
PA4765	7.31012	6.72461	7.89493	0.0262122	0.0592693	0.0648422
PA4837	0.233072	1.17511	0.342382	0.000687054	0.00564343	0.0134817
PA4897	0.18471	0.133934	0.057867	0.000427103	0.000602519	0.0011327
PA4898	0.024674	0.054079	0.031145	0.000506044	0.000716662	0.000854944
PA4924	0.048063	0.11255	0.016444	0.00034592	0.000626791	0.000697908
PA4974	0.026584	0.025735	0.236567	0.00206187	0.00273001	0.00602464
PA5040	1.61324	1.81905	1.19918	7.18568e-06	2.99732e-05	4.52973e-05
PA5107	0.052287	0.028073	0.222326	0.000811587	0.00311788	0.00820422
PA5112	0.276286	0.43829	0.192904	0.000433878	0.000289054	0.000452931
PA5158	0.000979	—	0.02274	4.29473e-05	2.91988e-05	6.60874e-05
PA5276	20.3404	4.66369	3.2237	0.0451854	0.0519137	0.0372755
PA5441	0.446467	0.168721	0.069764	0.00114277	0.00136652	0.00259819
* mRNA levels of outer membrane genes were expressed as percentage of that of rpsL, which was used as internal control in quantitative RT-PCR.
#, genes highly expressed in all the four tested conditions
^, genes up regulated more than 10-fold at least in one of the four conditions
—: Not detected in the quantitative RT-PCR assay

## Sheet: PAO1
GENE	0h	3h	6h
PA0040	0.005789	0.014379	0.049757												PA4753	14.0194	5.00518	3.40744	cytoplasmic
PA0110	0.029699	0.092129	0.087313												PA1901	0.004279	0.009784	0.024571	cytoplasmic
PA0151	0.031921	0.047179	0.016821
PA0162	0.082127	0.035237	0.057518
PA0165	3.50796	2.42703	3.48216
PA0189	0.002192	—	0.002009
PA0192	0.048361	0.029248	0.018051
PA0240	0.001061	—	0.002414
PA0274	0.000602	—	0.000557
PA0291	4.48271	0.670549	3.10924
PA0328	2.28377	0.481441	0.232828
PA0411	4.41067	1.38546	1.80246
PA0427	0.26548	0.230279	0.34214
PA0434	0.005793	0.133323	0.08195
PA0470	0.08456	0.213626	0.17826
PA0572	0.004293	0.010428	0.108238	Extracellular
PA0595	8.84076	5.9199	4.47691
PA0674	0.001996	0.127842	0.029302
PA0685	0.016173	0.011207	0.006714
PA0692	0.004336	0.014299	0.00726
PA0696	0.064595	0.063802	0.02336
PA0755	0.050106	0.063914	0.042822
PA0781	0.003523	0.158856	0.575047
PA0788	0.006601	0.003786	0.044545
PA0833	0.373142	0.560311	0.824976
PA0931	0.0351572	0.00585215	0.0445646
PA0958	22.294	5.81048	2.78286
PA0973	4.66866	3.00117	3.4219
PA0982	0.268159	0.143399	0.080936
PA0994	0.021759	0.050091	0.111904
PA1011	0.046678	0.057266	0.353349
PA1025	0.487707	0.160256	0.124136
PA1041	0.109208	0.068045	0.040113
PA1053	1.25371	15.011	5.06766
PA1083	0.739523	0.780253	0.651398
PA1101	0.171158	0.507177	0.310027
PA1119	1.84194	0.56631	0.406611
PA1148	0.029346	0.17379	0.157829
PA1178	13.0816	267.326	35.931
PA1238	0.000421	—	0.002618
PA1248	0.019808	0.123893	0.061467
PA1271	0.017912	0.024451	0.191574
PA1288	0.4728	0.428681	3.69307
PA1302	0.335643	0.144382	0.107516
PA1322	0.540835	0.121194	0.052494
PA1365	0.0808	0.142475	0.038056
PA1382	0.07544	0.044926	0.029089
PA1595	0.011938	0.019823	0.025111
PA1608	0.00374	0.022979	0.199846
PA1613	0.011122	0.019544	0.009668
PA1698	0.004227	0.103146	0.054841
PA1716	0.014603	0.27682	0.368759
PA1723	0.03541	0.44313	0.304538
PA1764	0.031653	0.03897	0.008862
PA1777	28.8393	46.6298	31.3859
PA1868	0.003172	0.006632	0.006092
PA1871	0.002698	0.005867	0.008814
PA1875	—	—	—
PA1922	0.003019	0.027283	0.043906
PA1951	0.046656	0.03038	0.017958
PA1974	0.023178	0.074151	0.006357
PA2044	0.071129	0.224085	0.315704
PA2057	0.000833	—	0.003252
PA2064	0.000945	—	0.001101
PA2070	0.087099	0.02286	0.01205
PA2089	0.068361	0.051271	0.014969
PA2113	0.268058	0.038207	0.011346
PA2130	0.011063	0.01096	0.039921
PA2213	0.000353	—	—
PA2223	2.18128	0.511276	0.301065
PA2289	0.061509	0.060892	0.043355
PA2291	0.46647	0.257992	0.952487
PA2335	0.004602	0.004042	0.001506
PA2391	—	—	0.00014
PA2398	0.034657	4.28149	4.0685
PA2420	0.0127126	0.004668	0.0144855
PA2458	0.147507	0.140376	0.076525
PA2463	0.015633	0.017825	0.111526
PA2466	0.001212	0.003952	0.004578
PA2495	—	—	—
PA2505	0.046844	0.021759	0.008302
PA2522	—	—	—
PA2525	0.006242	0.002884	0.023071
PA2542	0.077286	0.294113	0.053465
PA2543	0.535529	0.302047	0.076926
PA2590	0.063676	0.009229	0.005892
PA2688	0.106554	0.195788	0.089311
PA2700	—	—	0.001875
PA2760	0.909796	0.165184	3.63321
PA2800	0.27295	0.69347	0.884782
PA2837	0.021484	0.012191	0.005038
PA2853	1.03536	0.020276	0.005979
PA2862	0.050865	0.437591	0.346331
PA2900	0.085754	0.106994	0.217315
PA2911	0.00318	0.055941	0.05359
PA3038	0.040016	0.200853	0.044467
PA3105	0.398976	0.395183	0.245693
PA3186	0.287613	0.139389	0.399284
PA3239	0.110456	0.344525	0.21174
PA3268	0.127299	0.224925	0.09239
PA3279	0.046563	0.262068	0.087152
PA3280	0.003616	0.13582	0.029512
PA3339	0.014537	0.045095	0.034241
PA3404	0.001174	0.059008	0.052531
PA3408	0.001444	0.109506	0.090062
PA3422	0.0112995	0.0190643	0.00826225
PA3497	0.026932	0.032011	0.013252
PA3521	0.000318	—	0.000209
PA3526	0.198517	0.11773	0.165546
PA3535	0.003559	0.042243	0.013184
PA3544	0.011003	0.111604	0.180977
PA3588	0.004529	0.002936	0.00047
PA3648	1.73832	1.82456	1.61497
PA3692	0.043571	0.009399	0.043939
PA3708	0.706205	0.544255	0.329966
PA3790	0.184095	0.14645	0.165031
PA3800	0.117043	0.145148	0.4788
PA3819	11.2623	9.26164	2.77658
PA3894	0.220631	0.088477	0.041575
PA3901	0.19272	0.112334	0.064719
PA3923	0.29139	1.40839	0.275657
PA4067	50.2416	40.4806	35.755
PA4084	0.262959	0.191179	0.073575
PA4099	0.057184	0.023051	0.010541
PA4137	0.003346	0.003196	0.002602
PA4144	0.000964727	—	0.00439705
PA4156	0.05824	0.128765	0.062409
PA4168	0.010725	0.040616	0.008447
PA4179	0.008201	0.011551	0.027549
PA4208	—	—	—
PA4221	0.085072	0.464138	0.38503
PA4370	0.063801	1.07506	0.644971
PA4476	0.034145	0.007735	0.008217
PA4501	0.238846	0.475881	0.153263
PA4514	0.016144	0.236407	0.083554
PA4540	0.004905	0.00195	0.022471
PA4554	9.75811	9.94877	6.94989
PA4589	0.043756	0.936834	0.250721
PA4592	0.350577	0.078078	0.029608
PA4597	0.022608	0.024332	0.011495
PA4624	0.039043	0.333878	0.083116
PA4652	0.134235	0.090377	0.03311
PA4661	4.17063	0.50756	0.365697
PA4668	0.002181	0.001403	0.000122
PA4675	0.005515	0.070245	0.058675
PA4710	0.005815	0.271021	0.153726
PA4765	7.31012	6.72461	7.89493
PA4837	0.233072	1.17511	0.342382
PA4897	0.18471	0.133934	0.057867
PA4898	0.024674	0.054079	0.031145
PA4924	0.048063	0.11255	0.016444
PA4974	0.026584	0.025735	0.236567
PA5040	1.61324	1.81905	1.19918
PA5107	0.052287	0.028073	0.222326
PA5112	0.276286	0.43829	0.192904
PA5158	0.000979	—	0.02274
PA5276	20.3404	4.66369	3.2237
PA5441	0.446467	0.168721	0.069764
	1.44145	3.16592	1.17143

## Sheet: PA14
GENE	0h	3h	6h						PA1901	7.00691e-05	0.000107237	6.35083e-05
PA0040	0.000297421	0.00143967	0.00191939						PA4753	0.0176824	0.0397367	0.0266444
PA0110	0.000269868	0.000529254	0.000552544
PA0151	3.80388e-05	5.60838e-05	0.000163575
PA0162	0.00179862	0.000604765	0.000558056
PA0165	0.00556721	0.00595035	0.0101827
PA0189	2.0428e-05	0.000106931	0.000254013
PA0192	0.000108056	0.000317544	0.00094763
PA0240	5.84369e-05	6.17665e-05	0.000108762
PA0274
PA0291	0.0358874	0.0450957	0.0638686
PA0328	0.00367638	0.00411783	0.00541253
PA0411	0.0282525	0.0117787	0.0119361
PA0427	0.00461775	0.00359223	0.0038665
PA0434	0.000130177	0.000427584	0.000828931
PA0470
PA0572	0.00246349	0.00155552	0.00163182
PA0595	0.0262127	0.0445978	0.0349728
PA0674	0.000397209	0.00121684	0.0014038
PA0685	4.41253e-05	0.000145543	0.000171195
PA0692	0.000155609	0.000293451	0.000311359
PA0696	0.000108892	0.000241371	0.000329988
PA0755	0.001602	0.000419566	0.000339541
PA0781	0.000133387	0.00206699	0.00760751
PA0788	0.000241275	0.000164299	0.0002112
PA0833	0.00453573	0.00764928	0.0163587
PA0931	0.000109926	0.000176079	4.49801e-05
PA0958	0.133123	0.0595063	0.0628203
PA0973	0.0748529	0.105044	0.104026
PA0982	7.37415e-07	1.77358e-05	1.38089e-05
PA0994	0.000370488	0.00119145	0.00194711
PA1011	0.00141928	0.00258988	0.00255514
PA1025	0.00465041	0.00257873	0.00486121
PA1041	0.00708394	0.00144046	0.00108308
PA1053	0.0616273	0.0834559	0.0797391
PA1083	0.00475362	0.00419776	0.00660134
PA1101	0.00258562	0.00244982	0.00287497
PA1119	0.00020631	0.00018302	0.00034212
PA1148	3.95389e-05	0.0014844	0.00155417
PA1178	0.0595796	1.35435	0.942437
PA1238	3.35917e-05	0.000172538	0.000360544
PA1248	0.00155329	0.0020113	0.000922133
PA1271	0.000610231	0.00126679	0.00242268
PA1288	0.0548546	0.0497922	0.0604431
PA1302	0.00178428	0.00340634	0.00609543
PA1322	0.00039734	0.00157092	0.00127824
PA1365	0.000169612	0.000355735	0.000414648
PA1382	8.85735e-05	0.00012873	0.000228541
PA1595	0.00020054	0.000518798	0.00050456
PA1608	0.000920466	0.00183545	0.00276838
PA1613	8.27716e-05	0.000149065	0.000189111
PA1698	3.69745e-05	0.00015331	0.000183732
PA1716	0.0015455	0.00409532	0.00452292
PA1723	0.00100708	0.00366087	0.00491014
PA1764	7.05579e-06	1.24212e-05	4.20333e-05
PA1777	0.567093	0.498408	0.565697
PA1868	2.24039e-05	7.53579e-05	0.000154445
PA1871	0.000277161	0.00101771	0.000836371
PA1875
PA1922	7.27248e-05	0.000976155	0.00347447
PA1951	0.000168182	0.000169135	0.000252883
PA1974	2.583e-05	5.48406e-05	9.71366e-05
PA2044	0.000586164	0.00107328	0.00128708
PA2057	8.63344e-05	0.000104769	0.000192533
PA2064	2.55233e-05	3.2085e-05	5.36019e-05
PA2070	0.000218488	0.000792665	0.00145238
PA2089	0.000211789	0.000331254	0.000464023
PA2113	0.000870041	0.000354045	0.000650934
PA2130	0.000361978	0.000837344	0.00126237
PA2213	1.2954e-05	1.45663e-05	5.66064e-05
PA2223	8.09711e-07		6.87535e-06
PA2289	0.000476123	0.00049527	0.000375957
PA2291	0.0220704	0.00336203	0.00186643
PA2335	1.65273e-06	1.98574e-05	3.77063e-05
PA2391		1.31916e-05
PA2398	0.000647669	0.0178024	0.0102363
PA2420	5.98411e-06	7.59474e-06	2.22558e-05
PA2458	2.04861e-06	1.27514e-05	7.85953e-06
PA2463	0.000225912	0.000996734	0.00151869
PA2466	9.07946e-05	7.31673e-05	0.000100153
PA2495			9.14151e-06
PA2505	0.000208254	0.00040526	0.000452655
PA2522	7.66047e-07
PA2525	0.00023807	0.000238135	0.000345488
PA2542	0.000672827	0.000732606	0.000724161
PA2543	0.00114773	0.00285339	0.00353819
PA2590	9.99979e-05	0.00019411	0.00030681
PA2688	0.000149867	0.000431689	0.000283211
PA2700	1.73705e-05	8.94715e-06	2.47942e-05
PA2760	0.0180031	0.00846313	0.0127199
PA2800	0.00707708	0.0211258	0.0193747
PA2837	0.000120185	0.000209009	0.000141352
PA2853	0.00115959	0.000233665	0.000447749
PA2862	0.000224336	0.00147124	0.00184164
PA2900	0.00265274	0.00455435	0.00473241
PA2911	0.000236196	0.000926065	0.00260787
PA3038	0.00148815	0.00213766	0.00294376
PA3105	0.00243448	0.00287857	0.00268782
PA3186	3.11275e-05	7.97892e-06	9.28477e-06
PA3239	2.87709e-05	2.4634e-05	7.20794e-05
PA3268	0.000494162	0.00100787	0.000806674
PA3279	9.46551e-05	0.000234195	0.000373278
PA3280	0.000131595	0.000210294	0.000387943
PA3339	0.000431711	0.000655313	0.000970096
PA3404	5.07107e-05	0.00180097	0.00117155
PA3408	2.99687e-05	0.00113473	0.000923474
PA3422	0.000229983	0.000378115	0.000249296
PA3497	2.04085e-06	1.14406e-05	3.35969e-05
PA3521	7.29738e-06	1.31328e-05	1.49141e-05
PA3526	0.00229701	0.00476316	0.00637122
PA3535	0.00039425	0.000487854	0.000973786
PA3544	0.000125425	0.000424896	0.000466703
PA3588	3.92654e-05	0.0001247	0.000556208
PA3648	0.00762969	0.00980096	0.00876158
PA3692	0.000164397	0.000460025	0.00221521
PA3708	0.0146961	0.00537742	0.00845087
PA3790	0.000712289	0.000667342	0.0015839
PA3800	0.00570774	0.00844161	0.0121304
PA3819	0.0897825	0.0904762	0.100498
PA3894	0.00133456	0.00090157	0.0013727
PA3901	0.00031996	0.00056923	0.000615146
PA3923	0.000109247	0.000232568	0.000117418
PA4067	1.22734	0.196411	0.149036
PA4084	0.00157487	0.00145741	0.00147385
PA4099	0.000320829	0.000454568	0.000344222
PA4137	3.38691e-05	3.30411e-05	4.83363e-05
PA4144	4.41296e-05	0.000165217	4.72877e-05
PA4156	0.000121337	0.00037993	0.000468647
PA4168	0.000260006	0.000567673	0.000578188
PA4179	0.000125114	0.000409592	0.000848021
PA4208
PA4221	0.00594123	0.0129556	0.00708363
PA4370	0.00872563	0.00552948	0.00495013
PA4476	0.000827179	0.00171355	0.00230543
PA4501	0.00013462	8.6102e-05	0.000196432
PA4514	0.0051938	0.00192175	0.0026907
PA4540	8.60212e-05	0.000175361	0.00020274
PA4554
PA4589	0.000508532	0.000371661	0.00055455
PA4592	0.00285409	0.000700862	0.00089699
PA4597	0.000227029	0.000543021	1.25325
PA4624	0.000115057	0.000342689	0.000749352
PA4652	0.000143988	0.000170287	0.000345966
PA4661	0.0466821	0.0218376	0.0292918
PA4668	4.16689e-06	9.07209e-06	2.10287e-05
PA4675	0.000588703	0.000687425	0.00106835
PA4710	4.34162e-06	4.41297e-05	2.19047e-05
PA4765	0.0262122	0.0592693	0.0648422
PA4837	0.000687054	0.00564343	0.0134817
PA4897	0.000427103	0.000602519	0.0011327
PA4898	0.000506044	0.000716662	0.000854944
PA4924	0.00034592	0.000626791	0.000697908
PA4974	0.00206187	0.00273001	0.00602464
PA5040	7.18568e-06	2.99732e-05	4.52973e-05
PA5107	0.000811587	0.00311788	0.00820422
PA5112	0.000433878	0.000289054	0.000452931
PA5158	4.29473e-05	2.91988e-05	6.60874e-05
PA5276	0.0451854	0.0519137	0.0372755
PA5441	0.00114277	0.00136652	0.00259819

## Sheet: 0h
gene	0h
PA0040	0.005789
PA0110	0.029699
PA0151	0.031921
PA0162	0.082127
PA0165	3.50796
PA0189	0.002192
PA0192	0.048361
PA0240	0.001061
PA0274	0.000602
PA0291	4.48271
PA0328	2.28377
PA0411	4.41067
PA0427	0.26548
PA0434	0.005793
PA0470	0.08456
PA0572	0.004293
PA0595	8.84076
PA0674	0.001996
PA0685	0.016173
PA0692	0.004336
PA0696	0.064595
PA0755	0.050106
PA0781	0.003523
PA0788	0.006601
PA0833	0.373142
PA0931	0.0351572
PA0958	22.294
PA0973	4.66866
PA0982	0.268159
PA0994	0.021759
PA1011	0.046678
PA1025	0.487707
PA1041	0.109208
PA1053	1.25371
PA1083	0.739523
PA1101	0.171158
PA1119	1.84194
PA1148	0.029346
PA1178	13.0816
PA1238	0.000421
PA1248	0.019808
PA1271	0.017912
PA1288	0.4728
PA1302	0.335643
PA1322	0.540835
PA1365	0.0808
PA1382	0.07544
PA1595	0.011938
PA1608	0.00374
PA1613	0.011122
PA1698	0.004227
PA1716	0.014603
PA1723	0.03541
PA1764	0.031653
PA1777	28.8393
PA1868	0.003172
PA1871	0.002698
PA1875	—
PA1922	0.003019
PA1951	0.046656
PA1974	0.023178
PA2044	0.071129
PA2057	0.000833
PA2064	0.000945
PA2070	0.087099
PA2089	0.068361
PA2113	0.268058
PA2130	0.011063
PA2213	0.000353
PA2223	2.18128
PA2289	0.061509
PA2291	0.46647
PA2335	0.004602
PA2391	—
PA2398	0.034657
PA2420	0.0127126
PA2458	0.147507
PA2463	0.015633
PA2466	0.001212
PA2495	—
PA2505	0.046844
PA2522	—
PA2525	0.006242
PA2542	0.077286
PA2543	0.535529
PA2590	0.063676
PA2688	0.106554
PA2700	—
PA2760	0.909796
PA2800	0.27295
PA2837	0.021484
PA2853	1.03536
PA2862	0.050865
PA2900	0.085754
PA2911	0.00318
PA3038	0.040016
PA3105	0.398976
PA3186	0.287613
PA3239	0.110456
PA3268	0.127299
PA3279	0.046563
PA3280	0.003616
PA3339	0.014537
PA3404	0.001174
PA3408	0.001444
PA3422	0.0112995
PA3497	0.026932
PA3521	0.000318
PA3526	0.198517
PA3535	0.003559
PA3544	0.011003
PA3588	0.004529
PA3648	1.73832
PA3692	0.043571
PA3708	0.706205
PA3790	0.184095
PA3800	0.117043
PA3819	11.2623
PA3894	0.220631
PA3901	0.19272
PA3923	0.29139
PA4067	50.2416
PA4084	0.262959
PA4099	0.057184
PA4137	0.003346
PA4144	0.000964727
PA4156	0.05824
PA4168	0.010725
PA4179	0.008201
PA4208	—
PA4221	0.085072
PA4370	0.063801
PA4476	0.034145
PA4501	0.238846
PA4514	0.016144
PA4540	0.004905
PA4554	9.75811
PA4589	0.043756
PA4592	0.350577
PA4597	0.022608
PA4624	0.039043
PA4652	0.134235
PA4661	4.17063
PA4668	0.002181
PA4675	0.005515
PA4710	0.005815
PA4765	7.31012
PA4837	0.233072
PA4897	0.18471
PA4898	0.024674
PA4924	0.048063
PA4974	0.026584
PA5040	1.61324
PA5107	0.052287
PA5112	0.276286
PA5158	0.000979
PA5276	20.3404
PA5441	0.446467

## Sheet: 3h
GENE	3h
PA0040	0.014379
PA0110	0.092129
PA0151	0.047179
PA0162	0.035237
PA0165	2.42703
PA0189	—
PA0192	0.029248
PA0240	—
PA0274	—
PA0291	0.670549
PA0328	0.481441
PA0411	1.38546
PA0427	0.230279
PA0434	0.133323
PA0470	0.213626
PA0572	0.010428
PA0595	5.9199
PA0674	0.127842
PA0685	0.011207
PA0692	0.014299
PA0696	0.063802
PA0755	0.063914
PA0781	0.158856
PA0788	0.003786
PA0833	0.560311
PA0931	0.00585215
PA0958	5.81048
PA0973	3.00117
PA0982	0.143399
PA0994	0.050091
PA1011	0.057266
PA1025	0.160256
PA1041	0.068045
PA1053	15.011
PA1083	0.780253
PA1101	0.507177
PA1119	0.56631
PA1148	0.17379
PA1178	267.326
PA1238	—
PA1248	0.123893
PA1271	0.024451
PA1288	0.428681
PA1302	0.144382
PA1322	0.121194
PA1365	0.142475
PA1382	0.044926
PA1595	0.019823
PA1608	0.022979
PA1613	0.019544
PA1698	0.103146
PA1716	0.27682
PA1723	0.44313
PA1764	0.03897
PA1777	46.6298
PA1868	0.006632
PA1871	0.005867
PA1875	—
PA1922	0.027283
PA1951	0.03038
PA1974	0.074151
PA2044	0.224085
PA2057	—
PA2064	—
PA2070	0.02286
PA2089	0.051271
PA2113	0.038207
PA2130	0.01096
PA2213	—
PA2223	0.511276
PA2289	0.060892
PA2291	0.257992
PA2335	0.004042
PA2391	—
PA2398	4.28149
PA2420	0.004668
PA2458	0.140376
PA2463	0.017825
PA2466	0.003952
PA2495	—
PA2505	0.021759
PA2522	—
PA2525	0.002884
PA2542	0.294113
PA2543	0.302047
PA2590	0.009229
PA2688	0.195788
PA2700	—
PA2760	0.165184
PA2800	0.69347
PA2837	0.012191
PA2853	0.020276
PA2862	0.437591
PA2900	0.106994
PA2911	0.055941
PA3038	0.200853
PA3105	0.395183
PA3186	0.139389
PA3239	0.344525
PA3268	0.224925
PA3279	0.262068
PA3280	0.13582
PA3339	0.045095
PA3404	0.059008
PA3408	0.109506
PA3422	0.0190643
PA3497	0.032011
PA3521	—
PA3526	0.11773
PA3535	0.042243
PA3544	0.111604
PA3588	0.002936
PA3648	1.82456
PA3692	0.009399
PA3708	0.544255
PA3790	0.14645
PA3800	0.145148
PA3819	9.26164
PA3894	0.088477
PA3901	0.112334
PA3923	1.40839
PA4067	40.4806
PA4084	0.191179
PA4099	0.023051
PA4137	0.003196
PA4144	—
PA4156	0.128765
PA4168	0.040616
PA4179	0.011551
PA4208	—
PA4221	0.464138
PA4370	1.07506
PA4476	0.007735
PA4501	0.475881
PA4514	0.236407
PA4540	0.00195
PA4554	9.94877
PA4589	0.936834
PA4592	0.078078
PA4597	0.024332
PA4624	0.333878
PA4652	0.090377
PA4661	0.50756
PA4668	0.001403
PA4675	0.070245
PA4710	0.271021
PA4765	6.72461
PA4837	1.17511
PA4897	0.133934
PA4898	0.054079
PA4924	0.11255
PA4974	0.025735
PA5040	1.81905
PA5107	0.028073
PA5112	0.43829
PA5158	—
PA5276	4.66369
PA5441	0.168721
	3.16592

## Sheet: 6h
GENE	6h
PA0040	0.049757
PA0110	0.087313
PA0151	0.016821
PA0162	0.057518
PA0165	3.48216
PA0189	0.002009
PA0192	0.018051
PA0240	0.002414
PA0274	0.000557
PA0291	3.10924
PA0328	0.232828
PA0411	1.80246
PA0427	0.34214
PA0434	0.08195
PA0470	0.17826
PA0572	0.108238
PA0595	4.47691
PA0674	0.029302
PA0685	0.006714
PA0692	0.00726
PA0696	0.02336
PA0755	0.042822
PA0781	0.575047
PA0788	0.044545
PA0833	0.824976
PA0931	0.0445646
PA0958	2.78286
PA0973	3.4219
PA0982	0.080936
PA0994	0.111904
PA1011	0.353349
PA1025	0.124136
PA1041	0.040113
PA1053	5.06766
PA1083	0.651398
PA1101	0.310027
PA1119	0.406611
PA1148	0.157829
PA1178	35.931
PA1238	0.002618
PA1248	0.061467
PA1271	0.191574
PA1288	3.69307
PA1302	0.107516
PA1322	0.052494
PA1365	0.038056
PA1382	0.029089
PA1595	0.025111
PA1608	0.199846
PA1613	0.009668
PA1698	0.054841
PA1716	0.368759
PA1723	0.304538
PA1764	0.008862
PA1777	31.3859
PA1868	0.006092
PA1871	0.008814
PA1875	—
PA1922	0.043906
PA1951	0.017958
PA1974	0.006357
PA2044	0.315704
PA2057	0.003252
PA2064	0.001101
PA2070	0.01205
PA2089	0.014969
PA2113	0.011346
PA2130	0.039921
PA2213	—
PA2223	0.301065
PA2289	0.043355
PA2291	0.952487
PA2335	0.001506
PA2391	0.00014
PA2398	4.0685
PA2420	0.0144855
PA2458	0.076525
PA2463	0.111526
PA2466	0.004578
PA2495	—
PA2505	0.008302
PA2522	—
PA2525	0.023071
PA2542	0.053465
PA2543	0.076926
PA2590	0.005892
PA2688	0.089311
PA2700	0.001875
PA2760	3.63321
PA2800	0.884782
PA2837	0.005038
PA2853	0.005979
PA2862	0.346331
PA2900	0.217315
PA2911	0.05359
PA3038	0.044467
PA3105	0.245693
PA3186	0.399284
PA3239	0.21174
PA3268	0.09239
PA3279	0.087152
PA3280	0.029512
PA3339	0.034241
PA3404	0.052531
PA3408	0.090062
PA3422	0.00826225
PA3497	0.013252
PA3521	0.000209
PA3526	0.165546
PA3535	0.013184
PA3544	0.180977
PA3588	0.00047
PA3648	1.61497
PA3692	0.043939
PA3708	0.329966
PA3790	0.165031
PA3800	0.4788
PA3819	2.77658
PA3894	0.041575
PA3901	0.064719
PA3923	0.275657
PA4067	35.755
PA4084	0.073575
PA4099	0.010541
PA4137	0.002602
PA4144	0.00439705
PA4156	0.062409
PA4168	0.008447
PA4179	0.027549
PA4208	—
PA4221	0.38503
PA4370	0.644971
PA4476	0.008217
PA4501	0.153263
PA4514	0.083554
PA4540	0.022471
PA4554	6.94989
PA4589	0.250721
PA4592	0.029608
PA4597	0.011495
PA4624	0.083116
PA4652	0.03311
PA4661	0.365697
PA4668	0.000122
PA4675	0.058675
PA4710	0.153726
PA4765	7.89493
PA4837	0.342382
PA4897	0.057867
PA4898	0.031145
PA4924	0.016444
PA4974	0.236567
PA5040	1.19918
PA5107	0.222326
PA5112	0.192904
PA5158	0.02274
PA5276	3.2237
PA5441	0.069764
	1.17143

## Sheet: 3h&6h
PAO1 3h	PA4168	PA0434	PA0470	PA0674	PA0692	PA1053	PA1101	PA1148	PA1178	PA1248	PA2398	PA2542	PA2862	PA2911	PA3038	PA3279	PA3280	PA3404	PA3408	PA3535	PA3923	PA4221	PA4514	PA4589	PA4624	PA4675	PA4710	PA4837	PA3268	PA3648	PA3422	PA3923	PA1723	PA4898	PA3339	PA1868	PA4156	PA1613	PA1365	PA0151	PA0110	PA1698	PA2688
PAO1 6h	PA0240	PA0572	PA0781	PA0788	PA0833	PA0994	PA1011	PA1238	PA1271	PA1288	PA1608	PA1716	PA3800	PA1871	PA1922		PA2044	PA2057	PA2463	PA2466	PA2760	PA2800	PA3544	PA3800	PA4144	PA4179	PA4974	PA5158	PA2130	PA2525	PA0040	PA2900	PA5107	PA4765	PA1595
PAO1 decrease	PA0291	PA0328	PA0411	PA0685	PA0696	PA0958	PA1025	PA1119	PA1322	PA2070	PA2113	PA2223	PA2505	PA2543	PA2590	PA2853	PA3588	PA3819	PA3894	PA4084	PA4476	PA4592	PA4652	PA4661	PA4668	PA4765	PA5441
PAO1 high expression	PA1777	PA4067	PA4554	PA5276
PA14 3h	PA0982	PA1178	PA1322	PA2398	PA2458	PA2688	PA3404	PA3408	PA4710	PA1053	PA1248	PA2542	PA3268	PA3648	PA3422	PA3923	PA4221	PA1595	PA1871	PA2800	PA1871
PA14 6h	PA0151	PA0189	PA0192	PA0434	PA0674	PA0685	PA0781	PA0994	PA1148	PA1238	PA1271	PA1302	PA1608	PA1382	PA1698	PA1716	PA1723	PA1764	PA1868	PA1922	PA2070	PA2130	PA2213	PA2223	PA2335	PA2420	PA2463	PA2543	PA2911	PA3279	PA3339	PA3497	PA3526	PA3535	PA3544	PA3588	PA3708	PA4156	PA4179	PA4476	PA4597	PA4624	PA4668	PA4765	PA4837	PA4974	PA5040	PA5107	PA0240
PA14 decrease	PA1041	PA2291	PA2853	PA4067
PA14 high expression
3h	PA1178	PA2398	PA3404	PA3408	PA4710	PA1248	PA1053	PA2542	PA2688	PA3268	PA3648	PA3422	PA3923	PA4221
6h	PA0781	PA0994	PA1238	PA1271	PA1608	PA1716	PA1922	PA2463	PA4179	PA4974	PA0240	PA2130	PA2525	PA0040	PA3800	PA2044	PA2900	PA5107	PA0833	PA4765	PA1288	PA3544	PA2466
3h&6h	PA0434	PA0674	PA1148	PA2911	PA3279	PA3535	PA4624	PA4837	PA1723	PA4898	PA3339	PA4168	PA1868	PA0692	PA4675	PA4589	PA4156	PA1613	PA1365	PA0151	PA0110	PA3280	PA1698	PA3038
6h&3h	PA1595	PA1871	PA2800
others
				PA0931	不要			PA4898			PA4514
				PA1901	不要			PA3339			PA0572
				PA1595				PA4168			PA4370
				PA1871				PA3535			PA0189
				PA2800				PA1868			PA3692
								PA0692			PA3588
								PA0674			PA4597
								PA1723
	PA1083	不想要						PA4675
								PA3038
								PA2911
								PA1083
	PA5112	不想要						PA3279
								PA4589
								PA4624
								PA5112
								PA4156
								PA1613
								PA1365
								PA0151
								PA0110
								PA1148
								PA3280
								PA0434
								PA4837
								PA1698
3h	6h	3h&6h	6h&3h			PAO1 3h	PAO1 6h	PA14 3h	PA14 6h
PA1178	PA0781	PA0434	PA1595			PA4168	PA0240	PA0982	PA0151
PA2398	PA0994	PA0674	PA1871			PA0434	PA0572	PA1178	PA0189
PA3404	PA1238	PA1148	PA2800			PA0470	PA0781	PA1322	PA0192
PA3408	PA1271	PA2911				PA0674	PA0788	PA2398	PA0434
PA4710	PA1608	PA3279				PA0692	PA0833	PA2458	PA0674
PA1248	PA1716	PA3535				PA1053	PA0994	PA2688	PA0685
PA1053	PA1922	PA4624				PA1101	PA1011	PA3404	PA0781
PA2542	PA2463	PA4837				PA1148	PA1238	PA3408	PA0994
PA2688	PA4179	PA1723				PA1178	PA1271	PA4710	PA1148
PA3268	PA4974	PA4898				PA1248	PA1288	PA1053	PA1238
PA3648	PA0240	PA3339				PA2398	PA1608	PA1248	PA1271
PA3422	PA2130	PA4168				PA2542	PA1716	PA2542	PA1302
PA3923	PA2525	PA1868				PA2862	PA3800	PA3268	PA1608
PA4221	PA0040	PA0692				PA2911	PA1871	PA3648	PA1382
	PA3800	PA4675				PA3038	PA1922	PA3422	PA1698
	PA2044	PA4589				PA3279	PA2044	PA3923	PA1716
	PA2900	PA4156				PA3280	PA2057	PA4221	PA1723
	PA5107	PA1613				PA3404	PA2463	PA1595	PA1764
	PA0833	PA1365				PA3408	PA2466	PA1871	PA1868
	PA4765	PA0151				PA3535	PA2760	PA2800	PA1922
	PA1288	PA0110				PA3923	PA2800	PA1871	PA2070
	PA3544	PA3280				PA4221	PA3544		PA2130
	PA2466	PA1698				PA4514	PA3800		PA2213
		PA3038				PA4589	PA4144		PA2223
						PA4624	PA4179		PA2335
						PA4675	PA4974		PA2420
						PA4710	PA5158		PA2463
						PA4837	PA2130		PA2543
						PA3268	PA2525		PA2911
						PA3648	PA0040		PA3279
						PA3422	PA2900		PA3339
						PA3923	PA5107		PA3497
						PA1723	PA4765		PA3526
						PA4898	PA1595		PA3535
						PA3339			PA3544
						PA1868			PA3588
						PA4156			PA3708
						PA1613			PA4156
						PA1365			PA4179
						PA0151			PA4476
						PA0110			PA4597
						PA1698			PA4624
						PA2688			PA4668
									PA4765
									PA4837
									PA4974
									PA5040
									PA5107
									PA0240
									PA2525
									PA0040
									PA3800
									PA2044
									PA2900
									PA0833
									PA1288
									PA2466
									PA4898
									PA4168
									PA0692
									PA4675
									PA3038
									PA4589
									PA1613
									PA1365
									PA0110
									PA3280
[truncated: 18 more columns]

## Sheet: 3h increase&6h increase
	PAO1-3h	PAO1-6h	PA14-3h	PA14-6h			PAO1&14 3h	PAO1&14 6h	PAO1 6h&PA14 3h6h	PAO1 6h&PA14 3h	PAO1 3h6h&PA14 6h	PAO1&PA14 3h6h	PAO1 3h6h&PA14 3h	PAO1 3h&PA14 6h	PAO1 3h&PA14 3h6h
	PA0040	PA0040	PA0040	PA0040			PA3923	PA0833	PA1271		PA0110	PA0040	PA1178		PA0434
	PA0110	PA0110	PA0189	PA0110				PA4974	PA1595		PA1608	PA0674	PA4221		PA1698
	PA0434	PA0240	PA0434	PA0151					PA2130		PA2044	PA0781			PA1868
	PA0470	PA0470	PA0674	PA0189					PA2463		PA3280	PA0994			PA3279
	PA0572	PA0572	PA0685	PA0192					PA4179		PA3339	PA1148			PA4156
	PA0674	PA0674	PA0696	PA0434					PA5107		PA3535	PA1716			PA4168
	PA0692	PA0781	PA0781	PA0674							PA4710	PA1723			PA4837
	PA0781	PA0788	PA0982	PA0685								PA1871
	PA0994	PA0833	PA0994	PA0696								PA1922
	PA1053	PA0994	PA1148	PA0781								PA2398
	PA1101	PA1011	PA1178	PA0833								PA2800
	PA1148	PA1053	PA1238	PA0982								PA3404
	PA1178	PA1148	PA1271	PA0994								PA3408
	PA1248	PA1178	PA1322	PA1148								PA3544
	PA1608	PA1248	PA1365	PA1238								PA4624
	PA1698	PA1271	PA1595	PA1271								PA2911
	PA1716	PA1288	PA1698	PA1302
	PA1723	PA1595	PA1716	PA1322
	PA1868	PA1608	PA1723	PA1365
	PA1871	PA1716	PA1868	PA1382
	PA1922	PA1723	PA1871	PA1595
	PA2044	PA1871	PA1922	PA1608
	PA2398	PA1922	PA1974	PA1613			PA0151	Highly expression	Others
	PA2466	PA2044	PA2070	PA1698			PA0958	Highly expression	Others
	PA2542	PA2057	PA2130	PA1716			PA0973	Highly express in PA14
	PA2800	PA2130	PA2335	PA1723			PA1365	Highly expression	others
	PA2862	PA2291	PA2398	PA1764			PA1777	Highly expression in PAO1
	PA2911	PA2398	PA2458	PA1868
	PA3038	PA2463	PA2463	PA1871
	PA3279	PA2466	PA2543	PA1922				highly expressoin in PA14	Others
	PA3280	PA2525	PA2688	PA1974			PA3588		Others
	PA3339	PA2760	PA2800	PA2044			PA3819		Others
	PA3404	PA2800	PA3268	PA2064			PA4067		Others
	PA3408	PA2862	PA3279	PA2070			PA4597
	PA3535	PA2900	PA3404	PA2089
	PA3544	PA2911	PA3408	PA2130
	PA3923	PA3280	PA3497	PA2213
	PA4156	PA3339	PA3526	PA2223
	PA4168	PA3404	PA3544	PA2335
	PA4221	PA3408	PA3588	PA2398
	PA4370	PA3535	PA3692	PA2420
	PA4501	PA3544	PA3923	PA2458
	PA4514	PA3800	PA4156	PA2463
	PA4589	PA4144	PA4168	PA2505
	PA4624	PA4179	PA4179	PA2543
	PA4675	PA4221	PA4221	PA2590
	PA4710	PA4514	PA4540	PA2800
	PA4837	PA4589	PA4597	PA3239
	PA4898	PA4624	PA4624	PA3279
	PA4924	PA4675	PA4668	PA3280
	PA2688	PA4710	PA4765	PA3339
	PA1365	PA4974	PA4837	PA3404
		PA5107	PA5040	PA3408
		PA5158	PA5107	PA3497
			PA2911	PA3521
				PA3526
				PA3535
				PA3544
				PA3588
				PA3790
				PA4156
				PA4168
				PA4179
				PA4476
				PA4540
				PA4597
				PA4624
				PA4652
				PA4668
				PA4710
				PA4765
				PA4837
				PA4897
				PA4974
				PA5040
				PA5107
				PA5441
				PA2911
				PA2466

## Sheet: others
PA0165
PA0291
PA0411
PA0595
PA0958
PA0973
PA1053
PA1178
PA1777
PA2398
PA2760
PA3648
PA3819
PA4067
PA4370
PA4554
PA4597
PA4765
PA4837
PA5040
PA5276
