# Supplementary material for: Construction of a Protective Vaccine Against Lipopolysaccharide-Heterologous Pseudomonas aeruginosa Strains Based on Expression Profiling of Outer Membrane Proteins During Infection
Source: Front Immunol. 2018 Jul 26;9:1737. doi: 10.3389/fimmu.2018.01737 (PMC6070602; doi:10.3389/fimmu.2018.01737)
Supplement: Table S3 — Relative gene expression levels in individual mouse. [file Table_3.xlsx]

## Sheet: Sheet2
Table S3. Relative expression levels in individual mouse.
	PAO1							PA14
	0h	3h-1	3h-2	3h-3	6h-1	6h-2	6h-3	0h	3h-1	3h-2	3h-3	6h-1	6h-2	6h-3
PA0040	0.137062	0.150781	0.0448185	0.0469263	0.144705	0.0648156	0.0988427	0.145656	0.315997	0.11204	0.233394	0.101463	0.0935067	0.1123
PA0110	0.0942686	0.0874404	0.0227339	0.024646	0.127431	0.0304862	0.0929774	0.138612	0.0878259	1.57694	0.0467324	0.183888	0.216443	0.015428
PA0151	3.80388e-05	0.0904816	0.0334222	0.0376756	0.112084	0.0809132	0.0631277	0.0171624	0.032713	1.29287	0.0130397	0.163472	0.155941	0.00476249
PA0434	0.000130177	0.168337	0.0800177	0.0478466	0.248091	0.0906936	0.139751	0.00579324	0.2461	0.531439	0.0637055	0.207919	0.09696	0.168751
PA0674	0.10266	0.137039	0.039428	0.0261266	0.166541	0.0502175	0.109467	0.135506	0.175052	0.581005	0.0953192	0.249352	0.158989	0.0349066
PA0781	0.000133387	0.612724	0.233497	0.265717	0.889291	1.24238	0.828589	0.0035233	0.889798	0.475334	0.777109	0.719406	0.690364	1.19063
PA0833	2.17968	0.707195	0.553977	0.400102	0.548752	0.730982	1.3769	0.866841	0.893521	1.41511	0.536025	0.653837	0.620913	0.523088
PA0994	0.000370488	0.30052	0.138292	0.0565384	0.319652	0.122979	0.204713	0.0217586	0.149203	0.63797	0.124206	0.185716	0.205409	0.0806555
PA1148	0.117254	0.159092	0.0630575	0.0462341	0.10167	0.11862	0.228505	0.0201694	0.179916	0.527652	0.0984184	0.184198	0.176791	0.174559
PA1178	0.0595796	501.489	280.54	164.033	302.867	307.921	232.096	13.0816	287.321	159.974	275.833	52.7338	37.0877	77.454
PA1271	0.000610231	0.155748	0.126394	0.105998	0.186782	0.154866	0.314453	0.0179124	0.249955	1.48268	0.171512	0.333873	0.33952	0.180746
PA1365	0.000169612	0.174037	0.078752	0.0518046	0.218158	0.0675576	0.10868	0.0363239	0.1225	2.14289	0.0609007	0.315546	0.151423	0.0246451
PA1595	0.158972	0.158467	0.0607982	0.059982	0.203754	0.112765	0.129529	0.16359	0.127132	0.189102	0.0848044	0.126889	0.120317	0.0275205
PA1608	0.348743	0.232327	0.109807	0.108481	0.21099	0.140983	0.336124	0.349883	0.530133	0.51922	0.361158	0.164169	0.200579	0.206043
PA1698	3.69745e-05	0.159574	0.0346438	0.0409928	0.139096	0.0336153	0.100735	0.00422682	0.0566945	0.214073	0.0159537	0.0582667	0.0673389	0.022994
PA1716	0.0015455	0.295023	0.261659	0.168934	0.709864	0.194172	0.437778	0.0146032	0.765703	0.141583	0.265381	0.475468	0.524285	0.43941
PA1723	0.00100708	0.345366	0.313377	0.189369	0.76743	0.216446	0.500891	0.0354101	0.441022	2.61	0.1985	0.767498	1.10173	0.428631
PA1868	2.24039e-05	0.0604562	0.026895	0.0240502	0.122085	0.0261197	0.0430985	0.00317244	0.0331147	0.148301	0.0196148	0.0579458	0.0365971	0.0144423
PA1871	0.570629	0.0762375	0.0208596	0.0168001	0.200663	0.025624	0.0322689	0.376217	0.197945	0.460086	0.113779	0.257842	0.179918	0.0357689
PA1922	7.27248e-05	0.161913	0.0618469	0.0379822	0.3095	0.168871	0.125397	0.0030189	0.0886689	0.673859	0.0695117	0.144034	0.354788	0.105276
PA2044	0.000586164	0.168973	0.13628	0.125147	0.242663	0.117312	0.232434	0.0711294	0.233081	0.4994	0.144392	0.162953	0.150041	0.168177
PA2130	0.167416	0.196118	0.0649487	0.0488033	0.20687	0.081486	0.114812	0.19257	0.140587	0.183705	0.0894864	0.0865049	0.257279	0.0725159
PA2398	0.000647669	1.37658	1.04034	1.01139	1.99924	1.26038	2.1117	0.0346575	4.88049	0.969805	3.03732	1.37182	1.06347	1.57061
PA2463	0.287081	0.184298	0.0784489	0.060692	0.134102	0.114306	0.190198	0.140015	0.225824	0.249135	0.189379	0.0907469	0.0545942	0.0727959
PA2466	9.07946e-05	0.112608	0.0326146	0.0301185	0.11902	0.0313889	0.0478098	0.00121215	0.0536603	0.199631	0.030578	0.0559504	0.072235	0.00524226
PA2688	0.000149867	0.214154	0.0598704	0.0492988	0.311974	0.0659169	0.141849	0.0594194	0.141556	1.17582	0.0698446	0.21087	0.147493	0.0266069
PA2800	2.94202	1.71672	1.28565	0.96017	1.32825	1.67778	2.81829	1.28389	1.66303	1.61095	1.53583	1.64856	1.66711	1.18324
PA2911	0.000236196	0.337536	0.0911064	0.0844208	0.179926	0.188754	0.29036	0.00318009	0.224066	5.42881	0.11939	0.217656	0.19338	0.235666
PA3279	0.0915129	0.0950514	0.0442656	0.0354276	0.321997	0.0619757	0.131636	0.0669862	0.156372	1.15876	0.0466734	0.0969592	0.129717	0.0622115
PA3280	0.0302592	0.0854105	0.0399685	0.030258	0.258806	0.0493848	0.127408	0.0719124	0.10202	0.668082	0.0402756	0.0854237	0.0816367	0.0223651
PA3339	0.203203	0.185676	0.0854909	0.0548799	0.192287	0.0852158	0.156037	0.159845	0.203243	0.37031	0.136775	0.0950368	0.187771	0.0329669
PA3404	5.07107e-05	0.0595246	0.0233083	0.0181504	0.0791625	0.0241275	0.0459577	0.00117381	0.115423	0.150988	0.107609	0.256699	0.0815733	0.0569118
PA3408	2.99687e-05	0.115873	0.0395618	0.0417649	0.135667	0.0489258	0.114382	0.00144441	0.235443	0.178087	0.0818467	0.102483	0.083913	0.0784663
PA3535	0.0851052	0.0626348	0.0143323	0.0134033	0.0644852	0.0191926	0.0422656	0.142467	0.111774	0.370497	0.0578519	0.0705713	0.0556631	0.0466288
PA3544	0.000125425	0.284343	0.107029	0.0506987	0.412159	0.111747	0.226112	0.011003	0.291282	1.35607	0.19846	0.185481	0.231058	0.0695428
PA3923	2.73146	0.101693	0.0405213	0.0405696	0.0966667	0.0881837	0.949371	0.0975331	0.0762073	0.370991	0.0399023	0.055355	0.0452868	0.0224239
PA4156	0.000121337	0.201488	0.0664869	0.0504483	0.23157	0.0728593	0.102409	0.0744774	0.178274	1.70291	0.102427	0.212299	0.267467	0.0501911
PA4168	0.0561129	0.105531	0.0436604	0.035775	0.170559	0.0479302	0.101815	0.107901	0.104926	0.125618	0.0553713	0.0926298	0.111281	0.0164824
PA4179	0.000125114	0.168481	0.0595049	0.0538094	0.248865	0.0552622	0.127045	0.008201	0.109195	0.530252	0.0599724	0.117059	0.0697914	0.0229381
PA4221	0.187579	0.383946	0.283711	0.199491	0.588186	0.294149	0.819657	0.275061	3.02869	0.782082	2.02058	1.35502	0.676819	0.959301
PA4624	0.000115057	0.43347	0.235708	0.153825	0.493358	0.272662	0.293331	0.0390427	0.0796518	2.27835	0.090871	0.356877	0.271289	0.0212722
PA4675	0.000588703	0.0954415	0.0478305	0.0379484	0.176003	0.104267	0.167456	0.00551501	0.123822	0.576803	0.125972	0.134395	0.191369	0.0821062
PA4710	4.34162e-06	0.0962635	0.0763194	0.0628235	0.197751	0.16751	0.193256	0.00213662	0.0155532	0.638715	0.00789084	0.021268	0.0096785	0.00197855
PA4837	0.000687054	0.854093	0.327973	0.219738	1.58598	0.990515	1.17792	0.210397	1.2151	6.44927	1.04613	2.26433	1.39638	1.26253
PA4974	0.51342	0.389446	0.219627	0.162248	0.34822	0.390287	0.611113	0.548343	1.08201	1.34846	0.849217	4.07547	2.99266	0.664428
PA5107	0.740523	0.254318	0.153006	0.113822	0.254071	0.203387	0.479258	0.237332	0.375333	0.247955	0.221118	0.221212	0.327235	0.0835622
Others*
PA0189	2.0428e-05	0.121214	0.0391897	0.0353301	0.118074	0.0292537	0.074784	0.00219169	0.0483785	0.85196	0.0184417	0.0277412	0.0452835	0.00292499
PA0427	0.590707	0.149101	0.120143	0.0934027	0.161918	0.152886	0.366249	0.302618	0.287363	0.301144	0.303243	0.976353	0.581318	0.335737
PA0572	1.52967	0.151318	0.0584649	0.0443303	0.170301	0.0692824	0.179136	1.92529	0.410147	0.391947	0.195507	0.376362	0.180769	0.145034
PA0958	20.1745	2.28923	0.895786	0.94089	1.52153	1.96885	5.62173	24.9433	0.225421	7.3326	15.0061	7.1183	5.12	8.0498
PA0973	11.7578	3.29756	2.27196	2.02781	3.02939	3.72165	9.07503	5.91576	2.56596	5.30463	7.94152	13.8181	13.0084	5.41957
PA1777	113.466	37.3116	27.3009	28.9487	49.1256	33.292	69.9363	86.3937	27.471	40.6071	63.6123	298.491	332.476	62.9732
PA3588	3.92654e-05	0.0875114	0.046038	0.029543	0.168282	0.0414752	0.0980495	0.00452856	0.091678	1.16957	0.0613402	0.201366	0.223572	0.00575336
PA3692	0.0475752	0.0436651	0.0156596	0.014423	0.0189498	0.0404524	0.0784138	0.0106717	0.236772	0.0299471	1.20108	0.0477343	0.0123159	0.0566075
PA3819	17.19	2.13048	0.652927	0.847216	3.76124	1.74429	4.31971	20.4475	4.48279	11.4612	22.2972	59.9691	36.9715	7.8299
PA4067	241.03	1.41913	3.741	3.509	1.48881	2.56818	5.53409	137.512	0.122331	4.69352	7.725	5.02671	6.36415	20.1807
PA4370	0.740403	0.568807	0.315026	0.288732	0.874198	0.77564	1.17657	0.62568	1.57132	0.599801	1.3119	0.420728	0.329379	0.489799
PA4514	0.165155	0.435053	0.240957	0.141188	0.539886	0.315379	0.306194	0.164899	0.683891	0.799769	1.65145	0.11371	0.0892619	0.0447273
PA4597	0.000227029	0.147315	0.035941	0.0335098	0.143091	0.0401085	0.0904237	0.0226079	0.110718	1.16906	0.047787	0.150322	0.246596	0.0150184
*13 genes were up regulated more than 10-fold at least in one of the four conditions.
