# Supplementary material for: Construction of a Protective Vaccine Against Lipopolysaccharide-Heterologous Pseudomonas aeruginosa Strains Based on Expression Profiling of Outer Membrane Proteins During Infection
Source: Front Immunol. 2018 Jul 26;9:1737. doi: 10.3389/fimmu.2018.01737 (PMC6070602; doi:10.3389/fimmu.2018.01737)
Supplement: Table S4 — Expression levels of selected genes relative to rpsL (internal control). [file Table_4.xlsx]

## Sheet: Sheet1
Gene ID	Name	Description	Percentage of the level of RpsL *
			PAO1			PA14
			0h/%	3h/%	6h/%	0h/%	3h/%	6h/%
PA0151		Outer membrane receptor proteins, mostly Fe transport	3.8e-05	0.05±0.03	0.09±0.02	0.0319	1.59±2.36	0.11±0.09
PA0189		Outer membrane porin, OprD family	2.04e-05	0.07±0.05	0.07±0.04	0.00219	1.20±1.82	0.03±0.02
PA0434		Outer membrane receptor proteins, mostly Fe transport	0.00013	0.10±0.06	0.16±0.08	0.00579	0.74±0.94	0.16±0.06
PA0781		Outer membrane receptor proteins, mostly Fe transport	0.000133	0.37±0.21	0.99±0.22	0.00352	1.80±2.19	0.87±0.28
PA0958	oprD	Carboxylesterase type B	20.17	1.38±0.79	3.04±2.25	24.94	7.52±7.39	6.76±1.50
PA0973	oprL	Outer membrane protein and related peptidoglycan-associated (lipo) proteins	11.76	2.53±0.67	5.28±3.31	5.92	5.27±2.69	10.75±4.63
PA0994	cupC3	P pilus assembly protein, porin PapC	0.00037	0.17±0.12	0.22±0.10	0.0218	1.29±1.99	0.16±0.07
PA1178	oprH	Outer membrane protein beta-barrel domain	13.65	315.35±171.40	280.96±42.39	13.08	208.30±87.16	55.76±20.35
PA1271		Outer membrane cobalamin receptor protein	0.00061	0.13±0.03	0.22±0.08	0.0179	1.15±1.20	0.28±0.09
PA1365		Outer membrane receptor proteins, mostly Fe transport	0.00017	0.10±0.06	0.13±0.08	0.0808	1.62±1.94	0.16±0.15
PA1698	popN	Type III secretion regulator	3.7e-05	0.08±0.07	0.09±0.05	0.00423	0.33±0.48	0.05±0.02
PA1716	pscC	Type III secretory pathway, component PulD; type III secretion outer membrane pore, YscC/HrcC family	0.00155	0.24±0.07	0.45±0.26	0.0146	0.88±1.02	0.48±0.04
PA1723	pscJ	Type III secretory pathway, lipoprotein EscJ; type III secretion apparatus lipoprotein, YscJ/HrcJ family	0.00101	0.28±0.08	0.50±0.28	0.0354	2.50±3.04	0.77±0.34
PA1777	oprF	Outer membrane protein and related peptidoglycan-associated (lipo)proteins	113.47	31.19±5.37	50.78±18.38	86.39	43.90±18.29	231.31±146.77
PA1868	xqhA	Type II secretory pathway, component PulD	2.24e-05	0.04±0.02	0.06±0.05	0.00317	0.78±1.43	0.04±0.02
PA1922		Outer membrane receptor for ferrienterochelin and colicins	7.27e-05	0.09±0.07	0.20±0.10	0.00302	1.20±1.87	0.20±0.13
PA2044		Domain of Unknown Function with PDB structure	0.000586	0.14±0.02	0.20±0.07	0.0711	0.89±1.21	0.16±0.01
PA2398	fpvA	Outer membrane receptor for ferric coprogen and ferric-rhodotorulic acid	0.000648	1.14±0.20	1.79±0.46	0.0347	3.83±2.36	1.34±0.26
PA2466	foxA	Outer membrane receptor proteins, mostly Fe transport	9.08e-05	0.06±0.05	0.07±0.05	0.00121	0.86±1.54	0.04±0.03
PA2688	pfeA	Outer membrane receptor for ferrienterochelin and colicins	0.00015	0.11±0.09	0.17±0.13	0.11	2.57±4.25	0.13±0.09
PA2911		Outer membrane receptor proteins, mostly Fe transport	0.000236	0.17±0.14	0.22±0.06	0.00318	2.11±2.51	0.22±0.02
PA3404		Outer membrane protein	5.07e-05	0.03±0.02	0.05±0.03	0.00117	0.51±0.77	0.13±0.11
PA3408	hasR	Outer membrane receptor proteins, mostly Fe transport	3e-05	0.07±0.04	0.10±0.05	0.00144	0.59±0.85	0.09±0.01
PA3544	algE	Structure of alginate export protein AlgE from Pseudomonas aeruginosa	0.000125	0.15±0.12	0.25±0.15	0.011	3.56±5.91	0.16±0.08
PA3588		Outer membrane porin, OprD family	3.93e-05	0.05±0.03	0.10±0.06	0.00453	0.70±0.74	0.14±0.12
PA3819		Predicted outer membrane lipoprotein	17.19	1.21±0.80	3.28±1.35	20.45	12.75±8.98	34.92±26.13
PA4067	oprG	Outer membrane protein W	241.03	2.89±1.28	3.20±2.09	137.51	4.18±3.83	10.52±8.39
PA4156		Outer membrane receptor proteins, mostly Fe transport	0.000121	0.11±0.08	0.14±0.08	1.74	2.09±2.95	0.18±0.11
PA4179		Outer membrane porin, OprD family	0.000125	0.09±0.06	0.14±0.10	0.0082	1.26±2.07	0.07±0.05
PA4597	oprJ	Outer membrane protein	0.000227	0.07±0.07	0.09±0.05	0.0226	1.58±2.34	0.14±0.12
PA4624	cdrB	Hemolysin activation/secretion protein	0.000115	0.27±0.14	0.35±0.12	0.039	1.65±1.97	0.22±0.17
PA4675		Outer membrane receptor proteins, mostly Fe transport	0.000589	0.06±0.03	0.15±0.04	0.00552	0.85±1.18	0.14±0.05
PA4710	phuR	Outer membrane receptor proteins, mostly Fe transport	4.34e-06	0.08±0.02	0.19±0.02	0.01	0.68±0.96	0.01±0.01
PA4837		Outer membrane receptor proteins, mostly Fe transport	0.000687	0.47±0.33	1.25±0.30	0.23	5.70±6.13	1.64±0.54
*, the values are averages of three mice, ±SD.
